# Supplementary material for: Drosophila H2Av negatively regulates the activity of the IMD pathway via facilitating Relish SUMOylation
Source: PLoS Genet. 2021 Aug 9;17(8):e1009718. doi: 10.1371/journal.pgen.1009718 (PMC8376203; doi:10.1371/journal.pgen.1009718)
Supplement: S1 Table — (XLSX) [file pgen.1009718.s017.xlsx]

## Sheet: Sheet1
Table S1 Primers for qPCR and dsRNA synthesis
qPCR
Gene	Primer name	Sequence (5' ->3')
Rp49	Rp49-F	AAGCACTTCATCCGCCACC
	Rp49-R	GCGACGCACTCTGTTGT
Drosomysin	Dro-F	CCATCGTTTTCCTGCT
	Dro-R	CTTGAGTCAGGTGATCC
Spätzle	Spätzle-F	GATCTTCAGCCCACGG
	Spätzle-R	CGAAGTCACAGGGTTG
Toll	Toll-F	TAACCATCCAGCCCAAAG
	Toll-R	CCGTCGCATCTGAACCCT
Relish	Rel-F	CTTAATGGAGTGCCAACCGT
	Rel-R	TGCCATGTGGAGTGCATTAT
Cecropin	CecA-F	ATGAACTTCTACAACATCTTCG
	CecA-R	GGCAGTTGCGGCGACATTGGCG
Attacin	AttA-F	TACACGGCGGTGAACAATAA
	AttA-R	TAGCTCTTCGGCCACATTCT
Diptericin	Dpt-F	GCTGCGCAATCGTTCTACT
	Dpt-R	TGGTGGAGTGGGCTTCATG
Ulp1	Ulp1-F	CAACTCCATGAGCTGCAAAA
	Ulp1-R	AGATCGATCAGGGCATCAAC
AOS1	Aos1-F	GAATCTCAGAAACGCCTTCG
	Aos1-R	TTGTCATCCAGCAGCTTCAC
Uba2	Uba2-F	GTCGTAGCAGATGCCTCACA
	Uba2-R	CTGCTTGGTCTTCGTCTTCC
Su(var)2-10	Su(var)2-10-F	GGTGTCCGGACTACACTCGT
	Su(var)2-10-R	TACGCCCTTCGTCTTCATTC
Ubc9	Ubc9-F	ACCTGATGATCTGGGAGTGC
	Ubc9-R	GTGGGGTAGTCGTCCTTGAA
H2Av	H2Av-F	CTGCCATATTGGAATACCTGACC
	H2Av-R	CTGTAAGTGGCGAGGAGTGATAC
Key	Key-F	GAGAACACCAGTACAAGGAGCAT
	Key-F	TTTTCGTCTCTAGGTCCCTCTTC
Dorsal	Dorsal-F	AAGGATACGCCATATCGTCCT
	Dorsal-R	CTCGCATTGTCTCACTGTTGA
Dif	Dif-F	GGACCAGATCGACAAGATCAA
	Dif-R	CGTAAATCGGTGAGGATACGA
Ecdysone 20-monooxygenase	Ecdysone 20-monooxygenase-F	AAGATGACCAAGCTGCACGA
	Ecdysone 20-monooxygenase-R	TGGGAGGTCGGAATGGGTAT
akirin	akirin-F	CATGCAGGATTCGGAGTCCA
	akirin-R	CTCTCGCAAATGAGCTGCAC
dsRNA synthesis
GFP	TdsGFP-F：	GGATCCTAATACGACTCACTATAGGGGCCAACACTTGTCACTACTTTC
	TdsGFP-R:	GGATCCTAATACGACTCACTATAGGGCAGATTGTGTGGACAGGTAATG
Su(var)2-10	TdsSu(var)2-10-F：	GGATCCTAATACGACTCACTATAGGCCACACACACAGCATCAACAG
	TdsSu(var)2-10-R：	GGATCCTAATACGACTCACTATAGGAGGCGACAGCTTTACATTGGA
H2Av	TdsH2Av-F：	GGATCCTAATACGACTCACTATAGGGTAAAGCAGGCAAGGATTCGG
	TdsH2Av-R：	GGATCCTAATACGACTCACTATAGGTAGTAGGCCTGCGACAGAATG
Key	TdsKey-F	GGATCGTAATACGACTCACTATAGGGTTGCCTCTACGAGCACTCA
	TdsKey-R	GGATCGTAATACGACTCACTATAGGGGGACTGTTTCTCAGATACGC
